# Supplementary material for: NMR Characterization of Long-Chain Fatty Acylcarnitine Binding to the Mitochondrial Carnitine/Acylcarnitine Carrier
Source: Int J Mol Sci. 2022 Apr 21;23(9):4608. doi: 10.3390/ijms23094608 (PMC9103206; doi:10.3390/ijms23094608)
Supplement: Supplementary file 1 [file ijms-23-04608-s001.zip]

Archive with 1 entries (1 files):
- ijms-1651531-supplementary.pdf
